# Supplementary material for: CATA: a comprehensive chromatin accessibility database for cancer
Source: Database (Oxford). 2022 Jan 17;2022:baab085. doi: 10.1093/database/baab085 (PMC9246274; doi:10.1093/database/baab085)
Supplement: baab085_Supp [file baab085_supp.zip]

Archive with 2 entries (2 files):
- Supplementary Figure 1(1).tif
- Supplementary Figure Legend 1.docx
